# Supplementary material for: Integrative Analysis of Blood Transcriptomics and Metabolomics Reveals Molecular Regulation of Backfat Thickness in Qinchuan Cattle
Source: Animals (Basel). 2023 Mar 15;13(6):1060. doi: 10.3390/ani13061060 (PMC10044415; doi:10.3390/ani13061060)
Supplement: Supplementary file 1 [file animals-13-01060-s001.zip]

Archive with 13 entries (13 files):
- Supplementary File S1 Supplementary Figure S1.pdf
- Supplementary File S10 Supplementary Table S8.pdf
- Supplementary File S11 Supplementary Table S9.pdf
- Supplementary File S12 Supplementary Table S10.pdf
- Supplementary File S13 Supplementary Table S11.pdf
- Supplementary File S2 Supplementary Figure S2.pdf
- Supplementary File S3 Supplementary Table S1.pdf
- Supplementary File S4 Supplementary Table S2.pdf
- Supplementary File S5 Supplementary Table S3.pdf
- Supplementary File S6 Supplementary Table S4.pdf
- Supplementary File S7 Supplementary Table S5.pdf
- Supplementary File S8 Supplementary Table S6.pdf
- Supplementary File S9 Supplementary Table S7.pdf
